# Supplementary material for: Thrombosis-related circulating miR-16-5p is associated with disease severity in patients hospitalised for COVID-19
Source: RNA Biol. 2022 Aug 7;19(1):963–79. doi: 10.1080/15476286.2022.2100629 (PMC9361765; doi:10.1080/15476286.2022.2100629)
Supplement: Supplemental Material [file KRNB_A_2100629_SM0727.zip › Eyileten et al data 1.xlsx]

## Sheet: covid 1 03.10 correct
Sample COVID-19patients	miR16aA	miR165pB	miR165pC	miR27a3pA	miR27a3pB	miR27a3pC	let7b5pA	let7b5pB	let7b5pC	miR1555pA	miR1555pB	miR1555pC	age	gender (1;male; 2;female)	hight	weight	BMI	BMIhigherthan30	patients21daysandlongerstay	death	death21daygandstay	ICUpatients	diabetes	smoking	hypertension	CVDCADAFHF	AstmaPOCHP	CRP1nlt02mgdl	CRPatadmmision5cutoff	CRP7	CRP21	DDIMER1n000050μgml	DDIMER7	DDIMER21	PCT1nlt0046ngmL	PCT7	PCT21	WBC1n4.010.0109l	Neutrofile1n1.98.0x103μL	Limfocyty1n0.94.5x103μL	WBC7	Neutrofile7	Limfocyty7	WBC21	Neutrofile21	Limfocyty21	Fe1n59158ugdL	Ferr1n30400ngml	Fe7
1	4.89427	5.9117	7.2641	9.2187	5.5505	7.3564	7.473	7.7667	7.5026	7.7195	8.5603	8.4212	31	1	1.9	85.4	23.6565	0	1	0	1	0	0	0	0	0	0	0.5	0	0.65	0.1	0.27	0.26	0.14	0.02	0.02	0.02	4.23	2.77	0.88	5.64	3	1.83	5.36	2.6	1.91		170	87
2	6.80617	6.7456		9.7579	8.8251		6.9668	7.3574		7.6302	8.5937		24	1	1.8	75	23.1481	0	0	0	0	0	0	0	0	0	0	0.3	0	0.08		0.8	0.16		0.05	0.07		6.32	4.44	1.23	4.54	2.32	1.55					390	140
3	3.75131	6.2597		8.6252	7.0104		7.0015	6.6212		7.1545	8.2319		38	1	1.75	120	39.1837	1	1	0	1	1	1	0	0	0	0	2.9	0	2.9	0.14	0.58	0.27	0.47	0.24	0.08	0.08	6.14	4.68	0.93	10.17	7.84	1.52	4.79	2.61	1.71		1291
4	7.45691	6.3732		7.9955	5.6008		7.49	6.333		8.4635	8.2147		76	2	1.6	86	33.5937	1	0	0	0	0	0	0	1	0	0	2.6	0	0.6		0.9	1.86		0.07	0.04		14.96	10.79	3.3	14.64	8.68	4.85				27	320	139
5	7.40061	6.66		9.6892	8.4129		7.641	6.9144		8.321	8.0901		73	2	1.7	70	24.2215	0	0	0	0	0	0	0	0	0	0	8.8	1	1		1.45	17.59		0.23	0.06		9.39	7.65	0.99	16.69	11.71	3.23				85	1053	124
6	6.39154			9.1752			8.0983			8.4137			46	2	1.65	152.5	56.0147	1	1	1	1	1	0	0	1	0	0	16.3	1	5.2		3.67	1.03		0.11	2.09		7.83	6.45	0.87	11.72	9.97	0.83				28	884
7	7.34671	6.4383		8.9393	5.694		7.368	6.821		8.2433	8.2145		62	1	1.8	60	18.5185	0	0	0	0	0	0	0	0	1	0	2	0	0.2		4.48	0.83		0.05	0.06		6.69	4.11	1.71	7.92	4.77	2.26				60	733
8	7.27224	5.9474		8.2416	7.7077		7.8023	6.4242		8.5051	5.348		59	1	1.87	95	27.1669	0	0	0	0	0	0	1	0	1	0	3.6	0	0.3		1.22	0.68		0.14	0.08		26.93	23.85	1.68	14.7	11.01	2.31				41	920	60
9	7.25761	6.2055		8.7869	7.334		7.0173	6.7545		8.1355	7.805		71	1	1.65	80	29.3848	0	0	0	0	0	1	0	1	0	0	5.9	1	0.6		5.8	6.79		0.05	0.02		8.41	7.23	0.49	6.7	5.34	0.54				37	266	45
10	6.45001			9.5747			7.388			7.8696			61	2	1.59	65.8	26.0275	0	0	0	0	0	0	0	0	0	0	10.3	1			0.9			0.05			7.17	5.02	1.32							74	1119
11	7.16108			9.2356			7.7495			8.394			59	1	1.83	83	24.7843	0	0	0	0	0	0	0	1	0	0	1.7	0			0.55			0.06			7.27	4.83	1.24							45	494
12	4.34799	7.1867		9.4478	9.331		7.2616			7.8655	8.5726		77	2	1.64	58	21.5645	0	1	0	1	0	1	0	0	0	0	1.7	0	5.4	8.8	2.26	1.02	3.45	0.12	0.14	0.52	7.44	5.87	0.67	8.52	7.32	0.51	3.17	2.62	0.35	26	650	87
13	4.19929	7.0342		9.4541	7.0415		7.1263	6.8951		8.0527	8.5847		62	2	1.56	100	41.0914	1	1	0	1	0	1	0	1	0	1	3.8	0	4.86	5.5	1.55	0.85	0.79	0.1	0.06	0.08	3.87	0.24	1.33	7.38	5.66	1.2	13.01	9.65	2.23	30	270	38
14	4.59909	5.5377		9.8256	5.3996		7.1818	6.1339		8.1035	5.3414		51	1	1.89	124.3	34.7975	1	1	0	1	0	0	0	0	0	0	0.09	0	0.05	0.2	0.57	0.25	0.41	0.07	0.03	0.04	4.73	2.16	0.36	7.22	3.3	2.97	6.81	2.11	3.67	103	377	110
15	7.14099	6.4742		8.9697	8.2005		7.1123	6.5788		7.9008	7.9676		82	2	1.54	60	25.2994	0	0	0	0	0	1	0	1	1	1	1.8	0	19.9		2.38	2.76		0.53	3.41		10.27	8.17	1.28	12.4	0.29	0.63				38	333	69
16	4.85281	6.2477		9.5073	5.4333		7.816	6.5277		8.2674	7.7579		91	2	1.6	55	21.4844	0	1	1	1	0	0	0	1	0	1	7.75	1	3.5	13.3	3.94	1.03	2.87	0.2	0.17	2.62	6.93	4.92	1.07	11.44	9.84	0.72	11.89	9.31	0.9	40	423	49
17	3.72389	5.9211		8.507	5.4193		7.0716	6.1518		7.624	7.3808		73	2	1.695	105.6	36.7557	1	1	0	1	0	0	0	1	0	0	18.1	1	2.03	0.1	0.42	0.62	0.19	0.06	0.08	0.03	6.31	2.77	0.86	7.11	3.6	1.89	9.72	4.48	2.92	20	1452	98
18	5.26996	6.9881	6.8087	9.3113	8.1774	8.3372	6.8386	6.833	7.1096	7.7061	8.0273	8.4657	73	2	1.53	55	23.4952	0	1	1	1	1	1	0	0	0	0	6.9	1	12.2	1.1	0.59	0.44	1.96	0.12	0.07	1.36	19.61	16.69	1.09	21.95	16.69	1.6	23.71	15.25	3.53	25	256	29
19	5.06306	6.4732	6.374	8.9883	5.54		6.9176	6.2219		7.9437	7.4796		63	2	1.73	96	32.0759	1	1	0	1	0	0	0	0	1	0	3.9	0	0.2	0.1	0.28	0.33	0.08	0.07	0.05	0.04	3.86	0.22	0.52	8.9	7.01	1.25	4.47	2.54	1.23	32	582	100
20	3.66188	6.6441		5.4339	7.9651		6.4371	6.6591		6.1538	8.3308		70	2	1.64	84.3	31.343	1	0	0	0	0	0	0	1	0	0	6.6	1	0.6		0.67	0.99		0.12	0.06		3.75	2.1	0.85	6.69	4.45	1.34				22	358	60
21	7.09209	6.8442		9.143	7.7334		7.2082	6.7789		7.905	7.8343		49	1	1.8	85	26.2346	0	0	0	0	0	0	0	0	0	0	0.5	0	0.5		0.88	0.41		0.07	0.04		4.21	1.37	2.26	5.76	2.95	2.22				65	366	214
22	6.64324	6.9077		9.4407	7.9126		7.2357	6.9253		8.0146	7.8931		59	1	1.8	85	26.2346	0	0	0	0	0	0	0	0	0	0	6.7	1	1.6		0.25	0.61		0.08	0.61		6.76	4.22	1.67	5.65	3.23	1.66				41	637	43
23	3.8895	6.6974	2.383	5.1533	7.4417	8.0735	6.7884	6.5191	6.6903	7.697	7.8036	8.1864	68	1	1.76	95	30.6689	1	1	0	1	0	1	0	0	1	0	6.4	1	2.5	0.4	1.89	1.81	2.11	0.13	0.06	0.05	4.91	3.4	1.1	7.72	5.24	1.66	9.62	6.6	1.79	24	557	58
24	6.35128			7.8995			7.5639			8.3096			51	2	1.6	116	45.3125	1	0	0	0	0	0	1	1	0	0	3.1	0			0.81			0.05			5.28	3.42	1.2							65	217
25	5.84463	6.2963		8.7791	7.4621		6.6373	6.6501		7.4322	7.5008		59	2	1.68	79	27.9904	0	0	0	0	0	0	0	0	1	0	2.4	0	0.1		0.49	0.54		0.03	0.02		6.51	3.95	1.78	15.94	11.15	3.46				50	230	120
26	6.74071	6.9255		8.6604	7.8664		6.9414	7.1855		5.0649	8.0328		46	1	1.82	96	28.982	0	0	0	0	0	0	0	0	0	0	7.7	1	0.4		0.58	0.94		0.05	0.03		10.87	9.85	0.71	10.82	0.45	2.37				38	526	124
27	7.74799	4.8687		5.5459	4.9966		7.1412	5.9547		7.4111	6.521		36	2	1.65	102.9	37.7961	1	0	0	0	0	0	0	0	0	0	2.2	0	0.4		0.41	0.54		0.06	0.05		4.7	3.34	0.86	8.36	4.38	2.74				21	471	75
28	4.56201	2.1592	7.0371	8.1327	5.4658	8.7997	7.1047	1.8419	7.187	7.7393	4.4947	8.4558	65	1	1.78	138	43.5551	1	1	0	1	0	1	1	1	1	0	5	1	1	0.1	3.81	1.4	0.62	0.21	0.07	0.04	8.54	7.1	0.74	8.23	4.97	1.53	9.23	5.6	2.16	27	591	85
29	6.10066	7.288		5.2296	7.4004		6.5095	6.6853		4.4848	7.9331		47	2	1.72	61	20.6193	0	0	0	0	0	0	0	0	0	1	2.4	0	0.3		0.78	1.2		0.04	0.04		2.56	1.27	0.98	5.62	2.72	2.09				90	151
30	4.16434	6.4538		8.8902	5.9349		6.8048	6.9889		7.5537	8.0512		52	1	1.92	118.4	32.1181	1	0	0	0	0	0	0	1	0	0	6.4	1	1.8		0.38	0.38		0.1	0.05		11.99	10	1.13	12.82	9.97	1.76				95	1436
31	6.35128	6.7043		5.227	8.6416		5.4322	6.9481		5.9518	8.0978		70	2	1.64	77	28.6288	0	0	0	0	0	0	0	1	0	0	8.6	1	0.7		0.82	0.42		0.06	0.03		5.3	4.34	0.53	6.51	4.54	1.38				26	604	91
32	7.31153	6.939		5.2612	6.6383		4.4918	6.8001		6.117	6.5672		61	1	1.8	125	38.5802	1	0	0	0	0	1	0	1	1	0	5.9	1	2.3			2.27			0.05		6.25	4.41	1.04	7.33	5.38	1.24					547	70
33	6.12066	6.8099		3.807	8.8417			6.748			8.4715		66	1	1.72	74.2	25.0811	0	0	0	0	0	0	0	1	1	0	12	1	7.4		1.98	2.1		0.05	0.04		3.45	1.95	1.14	9.94	6.73	2.15						67
34	6.83708	6.9713		4.1002	8.6152			7.2865			8.0541		75	1	1.8	104	25.0811	0	0	0	0	0	0	0	1	1	0	6	1	0.7		1.51	1.82		0.08	0.02		7.39	5.57	1.18	12.54	11.15	0.81				32	480	75
35	6.16478	6.9081		3.9596	8.954			6.9705			8.0229		64					0	0	0	0		0	0	0	0	0
36	7.54627	6.6171		3.9532	8.326			6.7809			8.2277		73	1	1.69	96	33.6123	1	0	0	0	0	0	0	1	1	0	4.1	0	0.6		1.35	1.08		0.04	0.1		7	5.18	1.01	11.74	9.63	1.33				32	886
37	3.9434	5.7338		3.7687	8.0887			6.0514			5.9112		43	2	1.64	64	23.7954	0	0	0	0	0	0	0	0	0	0	5.7	1	0.5		1.24	0.56		0.84			2.72	2.13	0.41	7.25	4.74	1.62				31	86	28
38	5.60557	6.5466		4.1224	8.0441		2.0212	6.7303			8.036		40	1	1.81	94.2	28.7537	0	0	0	0	0	0	0	0	0	0	17.4	1	1.4		0.7	0.46		0.09	0.07		11.85	0.37	0.91	6.35	3.51	1.67				31	727	94
39	4.19962	6.1472		5.1895	4.6227		2.82	2.9185		5.7208			66	1	1.78	77	24.3025	0	1	0	1	0	1	1	1	1	0	11.9	1	15.3	24.8	2.64	5.36	3.69	0.14	0.1	0.42	3.74	2.92	0.43	2.96	2.36	0.4	11.07	9.85	0.69	36	1528
40	6.54485	7.1319		3.9974	4.1643			6.2196			7.9311		62	1	1.8	92	28.3951	0	0	0	0	0	0	0	0	0	0	14.9	1	1.2		0.49	0.46		0.25	0.08		7.39	6.37	0.57	7.14	5.35	1.28				76	1510	127
41													42	1	1.78	86	27.143	0	1	0	1	0	0	0	0	0	0	4	0	0.7		0.68	0.64		0.03			4.5	2.29	1.64	9.15							926
42				4.2061			2.1221						83	2	1.54	85	35.8408	1	1	0	1	0	1	0	1	0	0	1.2	0	0.2		0.68	0.56		0.05	0.07		7.93	5.9	1.28	6.68	4.88	1.13					357
43	5.10457	7.0546			8.4625			7.1035			8.3279		64	2	1.6	100	39.0625	1	1	0	1	0	1	0	1	0	0	5.6	1	1.7	1	0.22	0.82	0.76	0.12	0.07	0.07	2.89	2.1	0.55	8.35	6.91	0.83	4.37	2.68	1.13		723	44
44				5.345			5.0155			5.6012			78	2	1.62	78	29.7211	0	0	0	0	0	0	0	1	0	0	0.1	0			0.96			0.04			5.04	0.28	1.23								214
45	6.67599	6.2959		4.956	6.5496		5.5636	6.5664		5.8397	8.18		49	1	1.8	110	33.9506	1	0	0	0	0	0	0	1	0	0	2.6	0	0.1		0.98	1.3		0.08	0.05		7.32	5.92	0.81	10	6.19	2.32					826	128
46	5.17243			5.3166			5.7422			5.9586			73	2	1.7	90	31.1419	1	0	1	1	1	0	0	0	0	0	12.9	1			1			0.05			6.77	5.37	1.07							26	591
47	7.65713			3.9641	4.9264		6.6482	2.9046		8.1338	7.9082		66	2	1.62	75	28.578	0	0	0	0	0	0	0	0	0	0	11.7	1	0.4		0.7	1.11		0.07	0.02		7.99	5.68	1.86	10.63	8.57	0.99				39	737	163
48	6.56198		6.9176	3.8909	5.4868	8.0896	6.8192	2.7007	6.7614	8.4718	8.0109	4.3952	39	1	1.87	78	22.3055	0	1	0	1	0	0	0	0	0	1	5.9	1	7	7.3	1.12	0.61	1.24	0.07	0.09	0.1	3.13	2.18	0.38	2.41	1.75	0.26	3.68	2.62	0.57	36	862	75
49	6.62869	7.2449		5.5058	4.2815		4.4967			6.0686			35	1	1.78	90	28.4055	0	0	0	0	0	0	0	0	0	0	6.2	1	1.8		1.41	1.07		0.09	0.04		9.22	7.44	0.93	11.17	8.08	2.05				26	810
50	6.52769	6.9456		5.2152	8.0837		5.9871			5.9259	8.3887		64	2	1.64	78	29.0006	0	0	0	0	0	0	0	0	0	0	6.8	1	0.3		1.43	0.47		0.04	0.05		5.46	3.94	0.84	8	4.95	2.23				68	761
51	6.48958	6.4768		5.1699	8.6049		5.7315	6.9049		5.9764	7.913		76	2	1.5	80	35.5556	1	0	1	1	0	1	0	1	0	0	3.6	0	6.3		0.54	1.52		0.18	0.17		5.72	4.54	0.42	22.29	20.75	0.65				29	277	93
52	6.96478	6.5958		5.2962	8.2448		5.0643	6.7957		5.9574	8.4572		26	1	1.83	122	36.4299	1	0	0	0	0	0	0	0	0	0	1.5	0	8.2	0.4	0.9	0.76	0.47	0.08	0.08		15.65	14.63	0.29	6.46	5.13	0.64	5.38	3.03	1.13	56	1100
53	6.94627	6.492		5.0137	8.6082		2.9266	6.7607		5.6377	8.8516		45	1	1.82	81	24.4536	0	0	0	0	0	0	0	0	0	0	7.8	1	0.3		0.37	0.84		0.07	0.04		51.32	47.87	0.51	72.31	65.65	0				69	962	152
54	4.98937	6.361		8.4235	7.8307		7.4303	6.3956		8.3962	8.7836		33	1	1.78	99	31.2461	1	0	0	0	0	0	0	0	0	0	5.2	1	0.3		0.35	0.29		0.06	0.04		7.45	4.78	1.98	5.09	2.28	2.22				74	483	99
55	4.94796	2.8723		4.7721			3.3194	7.1319		4.1316			50	1	1.83	90	26.8745	0	0	0	0	0	0	0	0	0	0	5.8	1	4.3	0.2	0.53	1.18	0.68	0.06	0.02		2.68	1.88	0.65	5.94	3.58	1.71	7.18	4.21	2.05	24	954
56	7.66089			5.2975	4.1259		4.6126	6.291		5.8645			46	1	1.9	112	31.0249	1	0	0	0	0	0	0	1	1	0	1.3	0	1.6		0.21	0.55		0.07	0.02		5.82	3.7	1.81	6.55	3.68	2.17				45	1214
57	5.80566	6.0602		5.1417			5.339			5.8048			66	2	1.64	70	26.0262	0	1	1	1	1	1	0	1	0	0	15.2	1	7.6		0.99	6.44		0.13	0.13		3.67	3.36	0.18	6.81	6.44	0.11				71	2221
58		6.4824	6.4956	5.1849	9.079	16.0167	2.6142			5.7584			51	2	1.68	64	22.6757	0	0	0	0	0	0	1	0	0	0	4.6	0	0.1		0.33	0.39		0.03	0.02		3.4	2.36	0.7	7.6	5.62	1.26				35	145	61
59	6.69913	6.803		5.0064	8.1559	9.48	4.1684	7.091	7.0058	5.6993	8.3084	8.8114	87	2	1.52	80	34.626	1	1	0	1	0	1	0	1	0	0	4.9	0	7.3	3	1.17	1.49	0.77	0.14	0.07	0.08	5.13	3.62	0.55	13.32	10.55	1.37	11.18	8.05	1.46	37	428	67
60	5.93588	5.989		5.2839	5.4772		5.9817	6.9304		5.9959	8.2959		45	1	1.73	89	29.737	0	0	0	0	0	0	0	0	0	0	15.6	1	0.1		0.44	0.31		0.11	0.02		3.41	2.57	0.65	13.49	11.09	1.55				40	1260	215
61		6.6065		5.2078	8.8619		5.2302	6.8716		5.846	8.1202		70	1	1.78	120	37.874	1	0	0	0	0	1	0	1	0	0	6	1	1.1		0.96	0.47		0.07	0.05		7.07	5.62	10.6	6.09	3.46	1.32				31		111
62		7.0918		5.4195	9.2662		5.2098	7.4101		6.1403	9.0033		66	1	1.9	106	29.3629	0	0	0	0	0	0	0	0	0	0	16.4	1	0.4		1.16	1.5		0.37	0.07		5.54	4.81	0.32	10.19	9.06	0.33				59	3792	88
63	5.34924	6.7074	6.544	5.0961	3.9448		5.2194			5.9024			79	2	1.68	73.3	25.9708	0	0	0	0	0	1	0	1	0	0	2.6	0	0.1		1.1	0.47		0.03	0.02		7.44	6.36	0.79	12.51	8.58	2.8				76	688	92
64	6.87038	7.014	6.8113	5.3458	6.7767	8.6278	5.7113	7.0917	6.9394	5.8821	8.3605	7.8714	60	1	1.82	90	27.1706	0	1	0	1	0	1	0	0	0	0	9.3	1	0.6	0.1	0.38	0.79	0.23	0.08	0.04	0.03	13.31	12.12	0.63	9.14	7.81	0.7	8	6	1.29	48	737	72
65	6.03195	2.0689	7.0313	4.9769	7.837	8.0267	4.8253	6.5295	6.895	5.7222	8.1306	8.2688	63	2	1.67	94	33.705	1	1	0	1	0	0	0	0	0	1	7.5	1	1.4	0.6	0.54	2.21	0.75	0.02	0.04	0.04	5.4	4.1	0.6	12.44	10.77	0.73	4.36	2.37	1.07	63	592	109
66	5.24056	6.8052		5.2958	10.4488		3.562	6.711		5.747	8.4861		71	2	1.6	60	23.4375	0	0	1	1	1	0	0	1	0	0	9.3	1	18.2		5.09	1.28		0.34	0.88		4.12	2.84	0.74	38.83	36.11	0.03				22	557	34
67	6.96478	6.6049		5.0754	4.0275		4.1614	6.6052		5.503	7.9387		73	1	1.8	86.5	26.6975	0	0	0	0	0	0	0	1	0	0	4.5	0	2.7		1.07	1.09		0.17	0.07		5.11	4.16	0.66	9.89	8.14	0.97				42	797	83
68	6.94627	5.8602		5.3613	8.8435		5.1889	7.4159		5.9941	8.4089		60	1	1.77	102.6	32.7492	1	0	0	0	0	0	0	0	0	0	6.2	1	0.2		0.86	0.79		0.12	0.02		6.71	5.08	0.63	12.39	8.9	2.31				59	1019	173
69	6.32709	2.5292	7.2483	5.1167	3.9892	8.5108	5.0049		7.0214	5.8751		8.3372	60	2	1.7	67.4	23.3218	0	1	0	1	0	0	0	0	0	0	1.9	0	0.6	0.1	2.25	0.51	0.34	0.05	0.04	0.03	9.76	7.52	1.27	11.13	7.14	2.7	8.42	4.98	2.62	42	220	85
70				5.0769			5.9371			6.0619			67	1	1.8	148.8	45.9259	1	0	0	0	0	0	0	1	0	0	5.3	1	0.6		0.74	0.92		0.11	0.07		6.37	5.03	0.74	7.38	5.05	1.67				66	773	148
71	5.07098	6.7338	5.7736		8.8802	4.4809			5.983			4.9168	71	1	1.73	75	25.0593	0	1	0	1	0	0	0	1	0	0	31.7	1	1.6	1.4	1.48	0.51	0.44	3.77	0.25	0.14	10.13	8.14	1.2	10.11	7.58	1.19	7.79	5.18	1.1	58	6262	134
72	5.84823	6.7199	7.0771	4.25	9.2711	8.7682		6.985	6.9036		8.263	7.9871	65	1	1.73	89	29.737	0	1	0	1	0	0	0	0	0	0	4	0	0.2	0.1	1.44	2.17	0.68	0.09	0.05	0.06	5.32	3.81	0.91	8.15	5.43	2.01	5.1	2.77	1.71	75	549	119
73	7.34924			3.8273									56	2	1.68	88	31.1791	1	0	0	0	0	0	0	0	0	0	3.3	0			1.05			0.06			4.89	2.82	1.2							131	138
74	6.81022	6.8837		4.0989	8.909			7.1795			8.2237		68	2	1.6	68	26.5625	0	0	1	1	1	0	0	1	0	0	29.6	1	19.1		3.97	4.21		1	0.19		16.52	14.77	0.92	10.88	9.3	0.79				57	2844	15
75	5.84278	5.5815		3.7809	4.2849			6.5657			8.2926		70	1	1.85	112	32.7246	1	0	1	1	1	1	0	1	1	0	7.8	1	4.8		0.78	1.35		0.38	0.24		6.73	5.18	1	28.46	26.59	0.57				63	2131	36
76	6.69814	6.3125			7.1127			6.6719			8.0994		68	2	1.64	59.9	22.271	0	1	0	1	0	0	0	1	0	0	3.9	0	0.8		2.45	0.59		0.14	0.05		8.06	5.79	1.59	9.4	6.21	2.34				47	224	86
77	4.48124	6.441			9.0944		3.2057	7.0613			8.285		48	1	1.73	73	24.3911	0	1	0	1	0	0	0	0	0	0	4.6	0	0.2		0.95	1.16		0.1	0.06		5	2.64	1.29	8.43	4.96	2.31					1567	149
78	4.93169												54	1	1.8	86.5	26.6975	0	1	0	1	0	0	0	0	0	0	4.7	0	0.3		0.36	0.35		0.06	0.02		7.21	5.5	1.24	8.99	5.3	2.47				46	324	129
79													33	1	1.7	85	29.4118	0	1	0	1	0	0	0	0	0	0	10.3	1	0.4		0.69	0.26		0.09	0.04		6.01	4.17	1.22	5	3.14	1.33				50	182	1080
[truncated: 5 more columns]
