# Supplementary material for: Thrombosis-related circulating miR-16-5p is associated with disease severity in patients hospitalised for COVID-19
Source: RNA Biol. 2022 Aug 7;19(1):963–79. doi: 10.1080/15476286.2022.2100629 (PMC9361765; doi:10.1080/15476286.2022.2100629)
Supplement: Supplemental Material [file KRNB_A_2100629_SM0727.zip › Eyileten et al data 2.xlsx]

## Sheet: control and COVID-19
Sample	group	miR16a-5p	miR27a-3p	let7b-5p	miR155-5p
1	0	7.99799	6.20851	7.6258	6.10141
2	0	8.69646
3	0	7.40682		7.05953
4	0	9.04257	8.3038	9.17895	6.8376
5	0
6	0	8.94816	4.97456	9.07175	6.8011
7	0	9.43296	8.94948	9.54737	7.0048
8	0	8.64504	8.12666	8.87094	6.80514
9	0	7.76938	6.07704	7.88276	4.26325
10	0	9.53394	8.15216	9.31332	7.27602
11	0	9.28996	8.20837	8.95035	7.11323
12	0	9.61185	8.89273	9.21444	7.26956
13	0	8.93308	8.05145	8.89895	6.62069
14	0	8.96115	4.73017	8.90961	5.78714
15	0	9.09515	8.45056	9.05701	7.08994
16	0	7.62576	6.23351	7.39813	6.1264
17	0	8.54698	5.95282	8.57583	5.22551
18	0	8.69413	8.17803	8.80981	6.80281
19	0	8.63721	4.85201	8.70234	6.83958
20	0	8.57627	4.86615	8.85473	5.78069
21	0	9.15895	6.31984	8.88477	7.05261
22	0	8.93054	6.02041	9.07834	6.99016
23	0	8.15312	4.21532	8.33522	4.70093
24	0	8.64831	4.46558	8.61935	4.53869
25	0	8.21427	4.76716	8.37366	6.10532
26	0	8.37987	4.90047	8.34287	4.82737
27	0	7.93805	4.18754	7.98452	4.2038
28	0	8.0614	4.44945	8.28642	4.53809
29	0	8.90416	5.06206	8.6495	6.64119
30	0	8.68948	5.34264	8.52833	6.57332
31	0	8.24595	5.13771	7.98805	5.33801
32	0	8.27952	4.67021	8.25571	4.38603
1	1	4.89427	9.21873	7.473	7.71952
2	1	6.80617	9.75789	6.96681	7.63015
3	1	3.75131	8.62515	7.0015	7.15445
4	1	7.45691	7.99546	7.49005	8.4635
5	1	7.40061	9.68915	7.64102	8.321
6	1	6.39154	9.17522	8.09832	8.41366
7	1	7.34671	8.93926	7.36798	8.24329
8	1	7.27224	8.24158	7.80225	8.50511
9	1	7.25761	8.78694	7.01728	8.13555
10	1	6.45001	9.5747	7.38802	7.86964
11	1	7.16108	9.23563	7.74951	8.39402
12	1	4.34799	9.44778	7.26156	7.8655
13	1	4.19929	9.45415	7.1263	8.05266
14	1	4.59909	9.82563	7.18184	8.10354
15	1	7.14099	8.96966	7.1123	7.90076
16	1	4.85281	9.50733	7.81603	8.26738
17	1	3.72389	8.50705	7.07159	7.62403
18	1	5.26996	9.3113	6.83861	7.70615
19	1	5.06306	8.98831	6.91763	7.94374
20	1	3.66188	5.43392	6.43713	6.15381
21	1	7.09209	9.143	7.20821	7.90496
22	1	6.64324	9.44066	7.23574	8.0146
23	1	3.8895	5.15331	6.78836	7.69703
24	1	6.35128	7.89954	7.56389	8.30964
25	1	5.84463	8.77908	6.63732	7.43216
26	1	6.74071	8.66035	6.94145	5.06488
27	1	7.74799	5.54592	7.14123	7.41115
28	1	4.56201	8.13272	7.10469	7.73927
29	1	6.10066	5.22956	6.50948	4.48482
30	1	4.16434	8.89018	6.80475	7.55374
31	1	6.35128	5.22701	5.4322	5.95183
32	1	7.31153	5.26124	4.49181	6.117
33	1	6.12066	3.80704
34	1	6.83708	4.10021
35	1	6.16478	3.9596
36	1	7.54627	3.95316
37	1	3.9434	3.76873
38	1	5.60557	4.12243	2.02119
39	1	4.19962	5.18949	2.81996	5.72077
40	1	6.54485	3.99744
41	1
42	1		4.20608	2.12213
43	1	5.10457
44	1		5.34496	5.0155	5.60121
45	1	6.67599	4.95602	5.56356	5.83972
46	1	5.17243	5.31659	5.7422	5.95859
47	1	7.65713	3.96411	6.64823	8.13378
48	1	6.56198	3.89087	6.8192	8.47179
49	1	6.62869	5.50578	4.4967	6.06862
50	1	6.52769	5.2152	5.98705	5.9259
51	1	6.48958	5.16993	5.73151	5.97638
52	1	6.96478	5.29621	5.06427	5.95736
53	1	6.94627	5.01366	2.92662	5.63769
54	1	4.98937	8.42347	7.43031	8.39617
55	1	4.94796	4.77211	3.31941	4.13157
56	1	7.66089	5.29749	4.6126	5.86448
57	1	5.80566	5.14169	5.33902	5.80483
58	1		5.18488	2.61421	5.75839
59	1	6.69913	5.00636	4.16841	5.69926
60	1	5.93588	5.2839	5.98166	5.99586
61	1		5.20778	5.23018	5.84604
62	1		5.41952	5.20978	6.14027
63	1	5.34924	5.09609	5.21943	5.90243
64	1	6.87038	5.34582	5.71132	5.88207
65	1	6.03195	4.97689	4.82534	5.7222
66	1	5.24056	5.29578	3.56202	5.74697
67	1	6.96478	5.07543	4.16143	5.50304
68	1	6.94627	5.36133	5.18885	5.99414
69	1	6.32709	5.11673	5.00495	5.87515
70	1		5.07693	5.9371	6.06191
71	1	5.07098
72	1	5.84823	4.24997
73	1	7.34924	3.82728
74	1	6.81022	4.09888
75	1	5.84278	3.78091
76	1	6.69814
77	1	4.48124		3.20572
78	1	4.93169
79	1
1	2	5.91169	5.55045	7.76675	8.56035
2	2	6.74565	8.82509	7.35738	8.59367
3	2	6.25971	7.01044	6.62124	8.23186
4	2	6.37319	5.6008	6.33303	8.21472
5	2	6.65998	8.41287	6.91439	8.09014
6	2
7	2	6.43834	5.69404	6.82104	8.2145
8	2	5.94741	7.70771	6.42419	5.34804
9	2	6.20548	7.33397	6.75445	7.80497
10	2
11	2
12	2	7.18674	9.33101		8.57257
13	2	7.03421	7.04148	6.89512	8.58473
14	2	5.53769	5.39962	6.1339	5.34139
15	2	6.47419	8.20046	6.57879	7.96756
16	2	6.24773	5.43328	6.52771	7.75792
17	2	5.92107	5.41928	6.15176	7.38078
18	2	6.98806	8.17742	6.83303	8.0273
19	2	6.47324	5.53996	6.22186	7.47962
20	2	6.64407	7.96505	6.6591	8.33079
21	2	6.84417	7.73338	6.7789	7.83432
22	2	6.90766	7.91261	6.92534	7.89311
23	2	6.69736	7.4417	6.51914	7.80364
24	2
25	2	6.29626	7.46215	6.65011	7.50076
26	2	6.92554	7.86637	7.1855	8.03277
27	2	4.86866	4.9966	5.95471	6.52096
28	2	2.15921	5.46577	1.84192	4.49469
29	2	7.28802	7.40036	6.68533	7.93308
30	2	6.45377	5.93485	6.98892	8.0512
31	2	6.70426	8.64159	6.9481	8.09782
32	2	6.93896	6.63833	6.80015	6.56717
33	2	6.80991	8.84168	6.74799	8.4715
34	2	6.97134	8.61525	7.28646	8.05411
35	2	6.90811	8.95402	6.97049	8.02289
36	2	6.61715	8.32601	6.78086	8.22768
37	2	5.73381	8.08869	6.05139	5.91122
38	2	6.54658	8.04412	6.73034	8.03597
39	2	6.14718	4.62266	2.91846
40	2	7.13192	4.16435	6.21962	7.93114
41	2
42	2
43	2	7.05463	8.46252	7.10351	8.32788
44	2
45	2	6.2959	6.54956	6.5664	8.18004
46	2
47	2		4.92644	2.90456	7.90817
48	2		5.48684	2.70075	8.01087
49	2	7.24494	4.28147
50	2	6.94564	8.08368		8.38868
51	2	6.47682	8.60491	6.90494	7.91297
52	2	6.59578	8.2448	6.7957	8.45725
53	2	6.492	8.60821	6.76074	8.85162
54	2	6.361	7.83067	6.39556	8.78364
55	2	2.87234		7.13187
56	2		4.12592	6.291
57	2	6.06024
58	2	6.48236	9.07902
59	2	6.80299	8.1559	7.09102	8.30845
60	2	5.98905	5.47722	6.93038	8.29593
61	2	6.60654	8.86192	6.87162	8.12025
62	2	7.09179	9.2662	7.4101	9.00325
63	2	6.70738	3.94485
64	2	7.014	6.77669	7.09166	8.36047
65	2	2.06888	7.83697	6.52947	8.13059
66	2	6.80519	10.4488	6.71101	8.48607
67	2	6.60486	4.02754	6.60517	7.93874
68	2	5.86016	8.84352	7.41591	8.40893
69	2	2.52919	3.98915
70	2
71	2	6.73379	8.88021
72	2	6.71994	9.27107	6.98504	8.26297
73	2
74	2	6.88368	8.90905	7.17948	8.22373
75	2	5.58148	4.2849	6.56569	8.29258
76	2	6.31247	7.11271	6.67189	8.09935
77	2	6.44099	9.09437	7.06128	8.28499
78	2
79	2
1	3	7.2641	7.35636	7.50261	8.42116
2	3
3	3
4	3
5	3
6	3
7	3
8	3
9	3
10	3
11	3
12	3
13	3
14	3
15	3
16	3
17	3
18	3	6.80866	8.3372	7.10964	8.4657
19	3	6.37401
20	3
21	3
22	3
23	3	2.38303	8.07348	6.6903	8.18645
24	3
25	3
26	3
27	3
28	3	7.03706	8.79971	7.18701	8.45582
29	3
30	3
31	3
32	3
33	3
34	3
35	3
36	3
37	3
38	3
39	3
40	3
41	3
42	3
43	3
44	3
45	3
46	3
47	3
48	3	6.91759	8.08961	6.76142	4.39524
49	3
50	3
51	3
52	3
53	3
54	3
55	3
56	3
57	3
58	3	6.49564	16.0167
59	3		9.47996	7.00584	8.81144
60	3
61	3
62	3
63	3	6.54398
64	3	6.81128	8.62784	6.93944	7.87138
65	3	7.03126	8.0267	6.895	8.26882
66	3
67	3
68	3
69	3	7.24826	8.51084	7.02138	8.33724
70	3
71	3	5.77363	4.4809	5.98296	4.91682
72	3	7.07705	8.76818	6.90355	7.98706
73	3
74	3
75	3
76	3
77	3
78	3
79	3
	0= control
	1=COVID-19 at admission
	2= COVID-19 7-days in hospital
	3= COVID-19 21-days in hospital
